# Supplementary material for: Biomarkers for Personalised Primary or Secondary Prevention in Cardiovascular Diseases: A Rapid Scoping Review
Source: Int J Mol Sci. 2025 Sep 24;26(19):9346. doi: 10.3390/ijms26199346 (PMC12524637; doi:10.3390/ijms26199346)
Supplement: Supplementary file 1 [file ijms-26-09346-s001.zip]

Archive with 1 entries (1 files):
- ijms-3822415-supplementary.pdf
